# Supplementary material for: iPSC-based modeling of preeclampsia identifies epigenetic defects in extravillous trophoblast differentiation
Source: iScience. 2024 Mar 25;27(4):109569. doi: 10.1016/j.isci.2024.109569 (PMC11016801; doi:10.1016/j.isci.2024.109569)
Supplement: Table S2. List of EVT specific genes in Figure 3C that were differentially expressed between the EVT state and the corresponding TSC state (Adjusted p-value < 0.05) [file mmc2.xlsx]

## Sheet: Table S2
Table S2. List of EVT specific genes in Figure 3C that were differentially expressed between the EVT state and the corresponding TSC state (Adjusted p-value < 0.05).
Control-nEVT (n=135)	Control-pEVT (n=137)	PE-nEVT (n=137)	PE-pEVT (n=72)
IFITM1	LVRN	FGFRL1	TNFAIP2
TNFAIP2	IRF7	WIPF1	IRF7
DIO2	TNFAIP2	MMP2	LGALS3BP
MMP2	ADAM19	DIO2	TRIM22
WIPF1	LGALS3BP	HAPLN3	IFIT3
LGALS3BP	YPEL2	TNFAIP2	IFITM1
YPEL2	LAMA4	PALM	LVRN
CLEC11A	ITGA5	LRRC32	YPEL2
PLXNB2	LRRC32	LGALS3BP	MX1
PPM1N	GPR1	ACAN	AOC1
ITGA5	ITGA1	ITGA5	SLC15A3
HAPLN3	FAM83G	IRF7	FAM83G
FAM83G	HTRA4	LVRN	ADA
IRF7	IFIT3	PLOD1	MXRA8
PALM	RASGRF2	NBPF13P	PLXNB2
ACAN	TRIM22	CLEC11A	SOCS3
LRRC32	PTH1R	PTPRF	GRB10
HTRA4	CHRM5	SCUBE1	DDX60L
HLA-G	MYCNUT	TNFSF10	ITGA1
TNFSF10	PTPRF	EGFR-AS1	HS3ST1
ODF3B	ICAM1	SLC6A19	NBPF13P
MX1	MAMDC2	LAMA4	ITGA5
LAMA4	ADA	PLCD4	MYCNUT
PLCD4	NOTUM	PPM1N	GMIP
SCUBE1	PLCD4	C15orf48	GPR146
TRIM22	WIPF1	IFITM1	FGFR1
PLOD1	IFITM1	HTRA4	PTH1R
MYCNUT	NBPF13P	PXDN	ADAM19
NBPF13P	DIO2	PLXNB2	FAM78A
PTPRF	DDX60L	YPEL2	ICAM1
SLC15A3	MMP2	ODF3B	ASAP3
IFIT3	SCUBE1	ADAM19	PPM1N
GPC4	JAK1	HS3ST1	OAS2
COL4A2	SLCO4A1	FAM83G	ADAMTS20
PADI1	ADAMTS20	MYCNUT	SLC6A19
ANKRD24	HLA-G	IL10RA	ALS2CL
LVRN	SLC15A3	ANKRD24	HELZ2
FLT4	EGFR-AS1	HLA-G	DAPP1
COL4A1	MX1	FHOD3	LAIR2
GPR146	TGFB2	HCAR3	RASGRF2
PXDN	FLT4	FLT4	SERPING1
LOXL1	ACAN	COL4A1	PCSK6
ADAM19	GPC4	GPR1	ODF3B
ADAMTS20	SERPINE2	LOXL1	IFI27
SLCO4A1	GMIP	GPR146	HTRA4
CD276	AOC1	C8orf31	FGFR3
SOCS3	FHOD3	COL4A2	BST2
FN1	SLC25A15	CD276	LOXL1
ADA	PPM1N	TRIM22	CLDN19
SLC6A19	OAS2	COL27A1	TNFSF10
GPR1	PIPOX	PADI1	HLA-G
IGFBP3	HEG1	HCAR2	CHRM5
SERPING1	COL4A1	PLAC8	ACAN
DDX60L	IL10RA	IFIT3	CMTM3
EGFR-AS1	TAP1	DDX60L	B2M
FHOD3	HAPLN3	TSC22D3	NOS2
MXRA8	FAM78A	SLC15A3	MMP12
RASGRF2	ASAP3	SLCO4A1	IFITM3
C15orf48	MXRA8	SERPING1	TAP1
ASAP3	HS3ST1	ADAMTS20	MGAT4A
PTH1R	GPR146	AFAP1	IL1R1
HS3ST1	PLXNB2	PTH1R	SAA1
TSC22D3	PDE6H	NOTUM	MYCN
IFI27	COL4A2	B3GNT7	JAK1
FGFR3	PDCD1LG2	SLC25A15	LIMS2
PLAC8	PADI1	TYMP	GPR1
JAK1	MMP12	CHRM5	TYMP
SLC27A1	IFI27	IGFBP3	PLA2G10
PDE6H	LOXL1	PDE6H	C5AR1
HCAR3	GCH1	IL2RB	ADAM8
B2M	SLC7A1	FGFR3	EPSTI1
FGFRL1	HELZ2	JAK1	TGFB2
OAS2	SOCS3	FN1
CMTM3	MCAM	ASAP3
HCAR2	ANKRD24	C12orf75
AOC1	SLC6A19	SOCS3
DEPDC7	CD276	PLOD2
CHRM5	ALS2CL	GPC4
PLOD2	ODF3B	ADA
PLA2G10	DAPP1	MCAM
GMIP	PCSK6	DEPDC7
HELZ2	BST2	MAMDC2
ADAM15	B2M	B2M
CAPG	ANGPT4	SLC27A1
COL27A1	TNFSF10	MXRA8
AFAP1	APBB1IP	IFI27
CCR1	FGFR1	EPSTI1
PLTP	MGAT4A	HEG1
IL10RA	FAT2	SAA1
C8orf31	LAIR2	PDCD1LG2
SLC25A15	DEPDC7	LAIR2
B3GNT7	PID1	PLTP
ANGPT4	FGFR3	ICAM1
IFITM3	CMTM3	CAPG
BST2	ADAM8	FAM78A
LIMS2	IL1R1	TTYH3
CLDN19	SERPING1	CCR1
ANKRD50	TYMP	RASGRF2
PCSK6	SAA1	HELZ2
CD68	PXDN	LIMS2
MAMDC2	MYL3	ITGA1
LAIR2	PLOD1	CXCR4
ALS2CL	PVR	SERPINE2
FAM78A	B3GNT7	CMTM3
C12orf75	LIMS2	OAS2
TYMP	MYCN	MX1
MGAT4A	ASCL2	PIPOX
NOS2	GRB10	BST2
SAA1	TAP2	ANGPT4
KCTD12	IGFBP3	TAP1
COL9A3	HSPG2	APBB1IP
MYCN	GLIPR1	ANKRD50
PIPOX	PLA2G10	MXRA7
NOTUM	FN1	GMIP
MXRA7	LOX	PCSK6
FGFR1	C8orf31	ALS2CL
ICAM1	COL27A1	FGFR1
AQP1	AIF1L	FBLIM1
TSPO	NOS2	ADAM8
ADAM8	ISG15	TMC6
APBB1IP	KCTD12	MGAT5B
EPSTI1	C15orf48	TSPO
TPM1	PLAC8	MYL3
TTYH3	CLEC11A	COL9A3
SPNS2	EPSTI1	CEACAM1
DAPP1	PSMB8	DAPP1
ITGA1	IL2RB	SLC7A1
HSPG2	C5AR1	HLA-C
LOX	HPGD	MYCN
HLA-C	CCR1	MGAT4A
ASCL2	PTK2B	PSMB8
IL2RB	NOG	KCTD12
IL1R1	CD68	TPM1
RUNX1	PLTP	ASCL2
TMC6	RUNX1	LOX
	ADAM15	HSPG2
	TPM1	FAT2
