# Supplementary material for: iPSC-based modeling of preeclampsia identifies epigenetic defects in extravillous trophoblast differentiation
Source: iScience. 2024 Mar 25;27(4):109569. doi: 10.1016/j.isci.2024.109569 (PMC11016801; doi:10.1016/j.isci.2024.109569)
Supplement: Table S3. List of commong EVT specific genes in Figure 3E (Adjusted p-value <0.05), related to Figure 3D [file mmc3.xlsx]

## Sheet: Table S3
Table S3. List of commong EVT specific genes in Figure 3E (Adjusted p-value < 0.05), related to Figure 3D.
Common 107 gene
WIPF1
MMP2
DIO2
HAPLN3
TNFAIP2
LRRC32
LGALS3BP
ACAN
ITGA5
IRF7
LVRN
PLOD1
NBPF13P
CLEC11A
PTPRF
SCUBE1
TNFSF10
EGFR-AS1
SLC6A19
LAMA4
PLCD4
PPM1N
C15orf48
IFITM1
HTRA4
PXDN
PLXNB2
YPEL2
ODF3B
ADAM19
HS3ST1
FAM83G
MYCNUT
IL10RA
ANKRD24
HLA-G
FHOD3
FLT4
COL4A1
GPR1
LOXL1
GPR146
C8orf31
COL4A2
CD276
TRIM22
COL27A1
PADI1
PLAC8
IFIT3
DDX60L
SLC15A3
SLCO4A1
SERPING1
ADAMTS20
PTH1R
NOTUM
B3GNT7
SLC25A15
TYMP
CHRM5
IGFBP3
PDE6H
IL2RB
FGFR3
JAK1
FN1
ASAP3
SOCS3
GPC4
ADA
DEPDC7
MAMDC2
B2M
MXRA8
IFI27
EPSTI1
SAA1
LAIR2
PLTP
ICAM1
FAM78A
CCR1
RASGRF2
HELZ2
LIMS2
ITGA1
CMTM3
OAS2
MX1
PIPOX
BST2
ANGPT4
APBB1IP
GMIP
PCSK6
ALS2CL
FGFR1
ADAM8
DAPP1
MYCN
MGAT4A
KCTD12
TPM1
ASCL2
LOX
HSPG2
