# Supplementary material for: iPSC-based modeling of preeclampsia identifies epigenetic defects in extravillous trophoblast differentiation
Source: iScience. 2024 Mar 25;27(4):109569. doi: 10.1016/j.isci.2024.109569 (PMC11016801; doi:10.1016/j.isci.2024.109569)
Supplement: Table S4. List of genes that are down- and up-regulated in PE pEVT shown in Figure S3C (Adjusted p-value <0.05) [file mmc4.xlsx]

## Sheet: Table S4
Table S4. List of genes that are down- and up-regulated in PE pEVT shown in Figure S3C (Adjusted p-value < 0.05).
Down in PE-pEVT (665 genes)	Up in PE-pEVT (344 genes)
RACGAP1	CCL2
FAM210A	ADGRL4
PRC1	CXCL6
ATAD2	CBX6
ZNF248	SIRT2
RAD21	TTC28
MZT1	SGSH
ANP32E	RGS4
POLQ	SPPL2B
G2E3	GRB10
E2F2	PTPN9
DLX6	YIPF1
BLM	TM7SF2
ASF1B	SYNGR2
LIN54	FBF1
C18orf54	LRPAP1
ZDBF2	PLPP1
LMNB1	ENSG00000272092
ATL2	TCTN1
ZNF732	ARHGAP44
BPNT2	NPL
GPR180	INPP1
GRK3	ZFYVE19
DLX6-AS1	STON1
EXO1	SPATA20
BAHD1	NTAN1
SAMD1	ACSM3
DLX5	FRY
KNSTRN	CCDC32
CARNMT1	ANAPC4
MTMR2	TOR2A
CLDND1	ZNF44
NUP107	ENSG00000229852
RRM2	CBY1
PRKD3	ALOX15B
FGFRL1	SELENOP
ERO1A	HPS5
FLT4	TMEM51
PAIP2B	TMEM41A
TET1	FAM13B
XRCC2	LAMA3
TMEM38B	BRF1
DNM2	LAMTOR1
ZNF37A	PIAS1
PTPN18	HDAC11
JAM3	MOV10
PARD6G	ZNF542P
TRIM9	TMEM234
IPO7	CARD8
GRB2	CNPY4
HYAL4	ZNF582
CCP110	NEAT1
XPO7	XKR8
SEMA4B	SNCG
XPO1	CAMSAP1
CRKL	ZNF311
FAM81A	SETMAR
MORF4L1	TSGA10
TMEM97	ABCA9
RBMXL1	FAM171B
NAA50	ENSG00000269289
MOGS	XG
TSPO	STK36
AFAP1	PLCG2
ZBTB5	PRXL2A
ZNF451	ZSCAN18
FILNC1	TAC3
OSBPL6	MET
CCDC162P	TTC12
METTL4	GCHFR
PRRT1B	ECHS1
DOCK7	APBB2
GBE1	MED29
SFT2D2	HEXB
BET1	CFAP410
PPP2R5A	ZNF84
PPP1R14B	ZNF219
MCTS2P	STN1
GRPEL2	CYHR1
RFLNB	TMEM25
NDUFAF2	HERC2P9
HLA-F-AS1	ERICD
MAP7D3	CADM4
IGSF9B	SERPINB5
IL2RB	CLIP3
ENSG00000267886	ERN2
GEMIN8P4	LTBP2
CCNYL1	ZNF675
RIMKLA	ZDHHC8P1
PLOD2	FA2H
ALG8	RAB11FIP3
MTAP	CHKA
LPCAT1	TRIM62
NUP160	S100A13
IGSF8	NAP1L5
TTLL4	ZNF583
DSEL	SRPX2
HSD17B7P2	ADIRF
TRHDE-AS1	BNIPL
ANKRD24	SLC9A3R2
MIR193BHG	EML4
FAM120A	ENSG00000265393
YES1	CCDC66
HS3ST3B1	NOP14-AS1
ERLIN1	SDR42E1
GJC1	ZNF282
GALNT3	BEST4
FSTL3	SLC22A5
TDRKH	ENSG00000283667
SLC25A15	ENSG00000254531
BRWD3	CLTRN
RNF157	TGFA
MMP2	DNAH12
SRP72	C19orf33
HSPA2	GGN
HERC3	AMFR
SLC1A5	MTCL1
RBM15	CTNNBIP1
PIGK	CNOT6LP1
LMAN1	PCDHA5
NRIP1	NPDC1
HAPLN3	MEAK7
PAQR3	S1PR2
SCAMP1	FAM118A
LDLRAD3	IQCK
TMED10	ENSG00000274272
PRKAB2	SEC14L5
CD276	ENSG00000267919
UBE2K	TOB1
TUBA1C	PCED1A
AVL9	RANBP17
RAB8B	IFT43
ENSG00000266709	EIF5A2
SPATA5L1	ENSG00000260461
HNRNPR	SMG6
FOXJ3	RTN4RL1
DSG2	CXCL1
CDC6	MAP1B
PCED1B	LRRC24
RSBN1L	LPGAT1
PLTP	ENSG00000255182
RBM28	ESS2
CHMP2B	ZNF446
MIR621	OPTN
LRRC32	SEC61A2
CREB1	MYRFL
STK3	ENSG00000267426
TUBBP6	ENSG00000261118
PTK2B	SLC35D1
PLOD3	COL8A1
SETD5	CHRNB1
YME1L1	PRKRIP1
SEPTIN3	ENSG00000254419
PDK1	ENSG00000255129
SEPTIN2	DENND3
ING1	TTYH2
IGKC	ALDH7A1
LNPK	ENSG00000278952
PDE6D	ENSG00000255173
PPP1R14BP3	KCNMB3
EFHD2	FGF2
SLC36A1	LINC02021
CAND1	C2orf15
N4BP3	ENSG00000246582
NUDT15	ZNF784
MFSD14B	MSANTD3
GCN1	OSCP1
SNAI1	ATP6V1E1P3
DPAGT1	MT2A
FUT11	TOMM34
SDHA	SLC66A2
ACTR6	IFITM2
MCAM	CIRBP
SLC30A5	EDIL3
ATP1A1	GSAP
GPC1	THBS2
WIPF1	TRIM16
ZRANB2	FIZ1
CCDC88A	PPP2CA-DT
PLCD4	LTB4R
GPC4	PTX3
ANKIB1	HPD
CACNB3	SPOCK1
SLCO4A1	MFSD6L
QSOX1	IFNL3P1
AHCTF1	MANSC1
SLC41A1	AMER2
LHFPL6	ZSCAN9
TUBBP5	ZNF528
EFS	PNPLA4
RIF1	COL6A2
MUC4	PPP5D1
TMC3-AS1	GAMT
DENND5B	TSPAN1
RACGAP1P1	SLC24A1
HSPA13	ZNF283
TANC2	PRRX1
IPO11	CTXN1
LY6K	LINC00165
CBFB	COL13A1
SUV39H2	CFAP300
PBX4	MSLN
ANKDD1A	ZNF69
MTSS2	TMEM116
SLC39A10	MARCHF9
DDX21	ZNF566-AS1
ASCL2	CXCL8
AFAP1L1	TNNI3
LINC02616	PLD2
U2SURP	FTH1
PTPN3	MEG3
GGA2	MED16
FADS1	FTH1P4
ASCC3	CDC42EP3
RAP2A	NPIPB4
APAF1	HERC2P2
ELOVL2	LINC01087
PCOLCE2	C3orf52
PTCRA	EMILIN1
NAGA	MMP1
LRRC3	SH2D4A
CDK17	ENSG00000226377
KIF12	FTH1P7
ENSG00000260578	IL1B
RDM1P5	ENTPD6
EBLN3P	GDNF
HK2	ENSG00000235381
HERC2P3	SCAMP5
NMRK2	ITGA4
EGFR-AS1	PICSAR
MGAT5B	ZNF346
SLC16A3	ENSG00000257038
CENPX	TKFC
AXIN2	AMY2B
ACAN	ENSG00000279369
SIKE1	KIAA0753
PEDS1	GREM1
LINC02301	PPT2
RET	IL11
MICAL3	ENSG00000249780
NFATC1	TEX9
RPN1	LRRC42
CCNE2	CCDC24
BDP1	TMEM71
SLC25A24	RBM6
HIP1	DKK1
LRRC8D	CFH
MYO1E	FTH1P20
DPF3	POLL
ATG4C	GLI1
CCDC62	NUDT17
SPTLC1	CD248
SLC8A3	FTH1P10
SRF	CSPG4
INPP4A	PCDHGB1
CCNE1	ZCWPW2
AP3S1	SLC25A12
MAP3K7	ZNF414
MMD	HAND2
SCD	PCDHB8
PPP3R1	DAAM2-AS1
SCUBE1	TMED1
EXOC5	RTKN
PHIP	FTH1P8
SMC5	ZNF471
PTAR1	SH3GL3
FRYL	SYT11
PHF10	NPIPB3
GPATCH11	EVX1
TET3	TMEM191C
ARHGAP31	RASAL1
PTGER3	FAM241B
TRMT13	DIRAS1
PITPNB	THEG
HDAC4	WEE2-AS1
USP37	TPGS1
DNAJC10	CENATAC
SLC33A1	FBXO27
ENSG00000272983	ENSG00000259146
DEPDC7	SP140L
PYCR1	C11orf1
RAB23	PARD3
NCOR2	ZNF880
PURA	C3orf62
ST6GAL1	CLSTN1
COL27A1	CASTOR3
LRRC8C	TMSB4XP8
ENSG00000259755	RNF208
PLOD1	KIFC2
UBASH3B	SSTR1
MMP15	ZEB1
CANX	ZNF577
KCTD12	ZNF502
COL21A1	DMAC2L
ATM	SRGN
PLD5P1	RNFT2
GPR32P1	HGF
PRSS41	MAGEA3
PTPRF	VEGFC
RFK	FAAP100
MMP11	C11orf16
HSP90B1	LYL1
DIP2B	ENSG00000267892
HAGHL	TBC1D22A
SEC23A	ENSG00000257027
ITPRIP	MRPL4
SLC29A1	IFI27L2
GUCY1A2	SCEL
MRLN	RAB26
POLR3D	ENSG00000256802
SGCB	LRRC8E
LPCAT2	TMEM99
GGH	RNF135
INPP5B	PRKAR1B
HDAC1	UNC119B
TSPOAP1	NEGR1
SYDE1	ZNF589
ZBTB6	ZNF610
CHRM5	ENSG00000255992
FGD4	SYT5
XPNPEP3	GTF2IP20
AHRR	CCDC57
HMGCR	PAPSS2
BMP2K	MRPL45P2
OTULINL	CD27-AS1
ZBTB41	ENSG00000230084
FRMD3	NDUFAF5
RCOR2	PPDPF
SLC25A51	TRIML2
NFXL1	ARHGEF18
MCM3AP-AS1	DCTN3
MINDY2	ZC3H8
ARL5B	ENSG00000260669
LYPLA1	ZNF528-AS1
SPICE1	FTH1P11
LIG3	ENSG00000280132
LYSMD3	ZNF287
PDIA4	SOX14
TMEM43	GTF2IP4
PRKAR2A	DUSP7
TYMP	ENSG00000261754
ATP2A2	ZNF322
ENSG00000263325	CCDC106
LIPK	GRID2
SPON2
MAGEL2
TTYH3
DIO2
ZC3H7A
MAFG-DT
KDM1A
HLA-G
RASGEF1C
APBA1
KIF19
LRP2BP
HSPA14
TUBGCP5
INIP
ITGA5
CYS1
KCNK13
ARHGAP17
MID1IP1
XPOT
CALU
GPR1
GPR107
SLC27A1
EHBP1
ST6GALNAC4
ZNF699
SEPTIN9
PELI1
UHRF1BP1L
TMED2
LINC02614
COL4A1
HP1BP3
ROCK1
PIGN
LINC02757
HAUS3
ALG9
FOSL2
FLVCR1
ZNF330
TMED5
SLC6A11
INSIG1
GPD2
APOC1
FRG1CP
SFTPD
PAG1
COL4A2
LAMA4
LYRM7
GOLT1B
RAB3C
ENSG00000272275
ZG16B
ENSG00000253821
IL1RAP
ETV4
LIFR
OIP5-AS1
IL10RA
BVES
FRG1BP
ACYP1
GNG4
NBPF20
ENSG00000228140
SRSF3P1
TMEM41B
VWF
PDIA2
CILK1
ARRDC1-AS1
USP24
NOTUM
FAT2
CPED1
ADAM12
AKR1B1
PDE6H
TMX3
LINC02531
NUP153
ZAR1
AMZ1
SLC10A7
DNAJB14
TNNI2
SYNE1
FAM83G
USP31
GDPD1
IMPA2
RHEB
UBE3C
KLHL5
SCDP1
ATP13A2
FHOD3
ARL5A
PLAC8
XRRA1
SPAG4
TLE5
TIAM1
RAP2B
MLEC
ENSG00000269514
CALHM2
ACTR2
ALDH1B1
ZNF121
RPS6KC1
ZFC3H1
KDELR3
APLP1
LRRC63
GARRE1
LRRC34
GGCX
LONRF1
RCC2
GPR32
NR2E3
EZH2
TBC1D4
RASGRF2
UGGT1
EPHB3
ENSG00000228549
B3GNT7
FLNB
NBPF14
SEC63
ATAD1
CCDC134
ENSG00000232729
DAZL
UGP2
NBPF13P
ARID3A
TPBG
SLC35F2
EDEM1
TCHH
PLB1
NCF4
INO80
MIR27A
LZTS1
MIEF1
SDK2
DBH-AS1
SPCS2
PTEN
URAHP
LVRN
LINC01273
CEROX1
ANTXR2
UBE2U
MYLK
MIGA1
H2AC11
EIF4H
MS4A15
TUB
CCDC47
UXS1
SSR3
GALNT2
ARX
HCG4P8
ITGA1
CDC37
GPR160
RFPL4B
ZBTB21
ANKRD36B
XYLT1
HIPK3
TSPAN14
ELOA
PRRC1
SERTM2
SOWAHD
OSTC
TUBB6
NAV1
ASAP3
RAB6C-AS1
GDPD4
KRT19P1
ADAMTS1
C1GALT1C1
ENSG00000249592
DDIT4L
MILR1
TNPO3
MACIR
DOCK5
PPP1R15B
CA2
WSB2
CDK19
SLC6A17
IZUMO1
YY1
HLA-J
SLC37A3
PNKD
KBTBD11
GCH1
IL20RA
BACE2
CAP1
COPA
STIMATE
NBPF10
ENSG00000254810
TRIM27
RECK
ST8SIA4
MBD3
LINC00501
ENSG00000277675
ECM2
CRYBG3
XPO6
UBQLN1
IER3IP1
NCF1C
DNAI1
PITRM1
TUBB8
MINAR1
ZBTB33
GRAP
SPEN
TMEM50A
RPL23AP53
FER1L4
WDR33
ENSG00000259676
SLC35F5
SEC62
PTPN12
NOTCH2
LTN1
SDF2L1
CSNK2A2
LEP
PITPNM2
HLF
ENSG00000228506
CLMP
OLMALINC
ANKHD1
MAPK9
GH2
PGM3
ARHGAP27P2
CGREF1
UCK2
FASTKD1
ASB2
CALHM3
DYRK2
LINC01356
PTMAP5
GRK5
AADAT
IGF2BP3
PAK1
TTC32
STT3B
DYNC1H1
PECAM1
IL1R2
NCF1
CCDC78
ADGRV1
SPTY2D1
KLHL8
HELB
BZW2
TMBIM6
ZNF887P
BIN2P1
MSL3
ENSG00000283196
USP6
GPATCH2L
PXDN
BCAR3
TNFRSF18
YRDC
DDX11L2
CPNE8
C2
LCP1
PIGA
VIRMA
TMEM45A
CSF2RB
EBI3
LIPG
PPP6R3
NCKAP1
DNAH17-AS1
PPTC7
CNTNAP3
AGXT
DPP10
SH3PXD2B
ATP11A
ACVRL1
ZPLD1
